# Supplementary material for: Gene expression noise in a complex artificial toxin expression system
Source: PLoS One. 2020 Jan 21;15(1):e0227249. doi: 10.1371/journal.pone.0227249 (PMC6974158; doi:10.1371/journal.pone.0227249)
Supplement: S1 Data — (XLSX) [file pone.0227249.s013.xlsx]

## Sheet: Fig1C
	SpMO3 YFP
time [min]	OFF	ON	threshold
0	26.7995	45.4012	250
15	24.4429	28.8907	250
30	37.3161	35.04	250
45	46.0164	87.8151	250
60	30.0296	188.889	250
75	37.1575	261.219	250
90	28.1843	353.817	250
105	34.3849	366.137	250
120	20.374	436.842	250
135	16.0671	483.262	250
150	24.4035	551.333	250
165	27.8576	699.945	250
180	24.587	836.62	250
195	24.1101	1053.26	250
210	14.7941	1306.57	250
225	21.3027	1621.13	250
240	15.0126	2026.67	250
255	20.0603	2009.14	250
270	18.177	2096.32	250
285	19.1237	2039.74	250

## Sheet: Fig2A
	SpMO3
	OFF YFP
time [min]	0.10 µg/ml MitC	0.25 µg/ml MitC	0.40 µg/ml MitC
0	0.373076	0.727257	0.574402
15	0.996891	0.83036	0.591109
30	1.02049	0.705674	0.638759
45	0.876834	0.560445	0.751911
60	1.01011	0.586901	0.799318
75	1.17142	0.577226	0.633823
90	0.565074	0.504628	0.798008
105	0.872621	0.544987	0.665633
120	0.982946	0.520354	0.694737
135	1.0081	0.585	0.67436
150	0.861974	0.525976	0.616165
165	0.952475	0.534963	0.640946
180	0.96774	0.468357	1.16407
195	1.02688	0.468414	0.801923
210	0.699387	0.110647	0.966927
225	0.354789		0.844371
240	0.306767		0.959058
255	0.346635		0.26426
270	0.609337	0.482392	0.429722
285	0.719952	0.789649	0.740313

## Sheet: Fig2B
	SpMO3
	OFF CFP
time [min]	0.10 µg/ml MitC	0.25 µg/ml MitC	0.40 µg/ml MitC
0	0.227826	0.23466	0.586772
15	0.509668	0.563452	0.370996
30	0.309414	0.337426	0.438577
45	0.360896	0.362245	0.563055
60	0.458777	0.438782	0.772044
75	0.632883	0.5802	0.657021
90	0.52768	0.846022	0.714593
105	0.608926	0.510198	0.743396
120	0.59569	0.490625	0.724102
135	0.678017	0.535408	0.594798
150	0.456322	0.465281	0.601183
165	0.428553	0.507528	0.592856
180	0.578902	0.550002	0.521203
195	0.731764	0.465191	0.530433
210	0.508306	0.388112	0.608132
225	0.403378	0.499604	0.524961
240	0.396597	0.449309	0.53081
255	0.355717	0.423474	0.523634
270	0.444929	0.495956	0.428468
285	0.567586	0.463528	0.446401

## Sheet: Fig2C
	OFF
	meanCOV ± err
YFP	0.608191	±	0.177803
CFP	0.413342	±	0.1265
p-Value	0.05525	→	n.s.	compare YFP-CFP

## Sheet: Fig2D
	SpMO3
	ON YFP
time [min]	0.10 µg/ml MitC	0.25 µg/ml MitC	0.40 µg/ml MitC
0
15
30
45
60		0.167184	0.47381
75	0.374188	0.289197	0.533793
90	0.643604	0.407043	0.653226
105	0.717649	0.508136	0.653852
120	0.855479	0.590738	0.693802
135	0.803234	0.644376	0.713746
150	0.845306	0.690021	0.708901
165	0.844235	0.738591	0.72334
180	0.903375	0.782081	0.728438
195	0.913824	0.797249	0.736174
210	0.909015	0.811812	0.76417
225	0.898415	0.810466	0.750869
240	0.966084	0.781127	0.784428
255	0.950907	0.805873	0.780364
270	0.935488	0.774335	0.754959
285	0.956751	0.796416	0.759465

## Sheet: Fig2E
	SpMO3
	ON CFP
time [min]	0.10 µg/ml MitC	0.25 µg/ml MitC	0.40 µg/ml MitC
0
15
30
45
60			0.182009
75			0.555518
90	0.164727	0.298598	0.780675
105	0.241682	0.486928	0.951965
120	0.487423	0.498168	1.05931
135	0.485397	0.796647	1.12789
150	0.70959	1.08193	1.13438
165	0.812199	1.22956	1.12769
180	0.865296	1.40915	1.0974
195	0.888398	1.48705	1.10078
210	0.956008	1.42312	1.16143
225	1.0492	1.43038	1.16228
240	1.06902	1.35564	1.20601
255	1.07203	1.2949	1.16761
270	1.20022	1.24523	1.133
285	1.18698	1.35313	1.12031

## Sheet: Fig2F
	ON
	meanCOV ± err
YFP	0.778068	±	0.114212
CFP	1.1155	±	0.134072
p-Value	0.0005007	→	***	compare YFP-CFP

## Sheet: Fig2G
	SpMO3
	ALL YFP
time [min]	0.10 µg/ml MitC	0.25 µg/ml MitC	0.40 µg/ml MitC
0	0.373076	0.727257	0.574402
15	0.996891	0.83036	0.591109
30	1.02049	0.705674	0.638759
45	0.876834	0.560445	0.753061
60	1.01011	0.621944	0.824807
75	0.999973	0.539639	0.791815
90	0.930095	0.520373	0.790831
105	0.96917	0.581982	0.784661
120	0.948452	0.611332	0.773752
135	0.872227	0.655713	0.779
150	0.944395	0.71606	0.74897
165	0.933748	0.765874	0.759498
180	0.960146	0.806393	0.748148
195	0.942824	0.808009	0.757375
210	0.970039	0.813787	0.783854
225	0.976552	0.81595	0.771369
240	0.999045	0.787641	0.805584
255	0.983318	0.813837	0.796006
270	0.966561	0.794346	0.770598
285	0.98451	0.822243	0.775088

## Sheet: Fig2H
	SpMO3
	ALL YFP
time [min]	0.10 µg/ml MitC	0.25 µg/ml MitC	0.40 µg/ml MitC
0	0.227826	0.23466	0.586772
15	0.509668	0.563452	0.370996
30	0.309414	0.337426	0.438577
45	0.360896	0.362245	0.563813
60	0.458777	0.438782	0.889224
75	0.70591	0.613029	1.30508
90	1.03398	0.896659	1.51353
105	1.31294	1.11611	1.59922
120	1.43593	1.19905	1.66056
135	1.59965	1.4971	1.68331
150	1.56946	1.67232	1.63562
165	1.53365	1.78928	1.6275
180	1.58283	1.9399	1.57598
195	1.55152	1.98209	1.51623
210	1.59285	1.79458	1.51591
225	1.55718	1.78277	1.50637
240	1.62259	1.65681	1.5292
255	1.5993	1.59136	1.41285
270	1.56927	1.49322	1.3237
285	1.50797	1.64388	1.30647

## Sheet: Fig2I
	ALL
	meanCOV ± err
YFP	0.797555	±	0.12536
CFP	1.35836	±	0.188797
p-Value	7.396e-05	→	***	compare YFP-CFP

[truncated: 17 more sheets: Fig3, SFig1A+B, SFig1C+D, SFig1E+F, SFig1G+H, SFig2, SFig3, SFig4, SFig5A+B, SFig5C+D, SFig6A+B, SFig6C+D, SFig7, SFig8, SFig9, Shapiro Test, Cellnumber overview]
